# Supplementary material for: No Sex Differences in Self-Reported Childhood Maltreatment in Major Depressive and Bipolar Disorders: A Retrospective Study
Source: Brain Sci. 2022 Jun 19;12(6):804. doi: 10.3390/brainsci12060804 (PMC9220896; doi:10.3390/brainsci12060804)
Supplement: Supplementary file 1 [file brainsci-12-00804-s001.zip]

Archive with 1 entries (1 files):
- brainsci-1769452-supplementary.pdf
